# Supplementary material for: STING Restricts EV-A71 Infection by Regulating T Cell Development and Enhancing Immune Cell Effector Function
Source: Int J Mol Sci. 2025 Nov 26;26(23):11441. doi: 10.3390/ijms262311441 (PMC12692614; doi:10.3390/ijms262311441)
Supplement: Supplementary file 1 [file ijms-26-11441-s001.zip]

Archive with 3 entries (3 files):
- Supplementary material.pdf
- Supplementary video S1.mp4
- Supplementary video S2.mp4
